# Supplementary material for: Phagocytic Function and Flow Cytometric Phenotype of Asian Elephant Monocytes
Source: Animals (Basel). 2024 Aug 7;14(16):2297. doi: 10.3390/ani14162297 (PMC11350674; doi:10.3390/ani14162297)
Supplement: Supplementary file 1 [file animals-14-02297-s001.zip]

Archive with 1 entries (1 files):
- animals-3108666-supplementary.pdf
